# Supplementary material for: Modified screening method of middle american dry bean genotypes reveals new genomic regions on Pv10 associated with anthracnose resistance
Source: Front Plant Sci. 2022 Nov 15;13:1015583. doi: 10.3389/fpls.2022.1015583 (PMC9705789; doi:10.3389/fpls.2022.1015583)
Supplement: Supplementary file 1 [file Table_1.xlsx]

## Sheet: Supplementary Table 1
Supplementary Table 1. Field testing results of genotypes exhibiting partial anthracnose resistance under greenhouse conditions.
		Canopy Mean (% canopy infected)						Pod Mean (% pod infection)						Seed Health (Number discolored seed / 200 seed)						Seed Size (g/1000 seed)						Yield (kg/Ha)
Genotype	Treatment	2017		2018		2019		2017		2018		2019		2017		2018		2019		2017		2018		2019		2017		2018		2019
Stampede	None	0	d	0.133333	c	0	b	0.1	d	0.0666667	c	0.8	c	0	c	0	c	1.66667	b	277		307.333		306.5	abcd	4109.93		6652.2	a	3117.23
	Anthrac	3.9	b	3.06667	a	6.4	ab	22.5	a	11.6333	a	32.3333	a	13.6667	a	12.3333	a	54	a	279.833		311.333		306.667	abcd	3767.43		5645.57	ab	3275.03
Merlot	None	0	d	0.0333333	c	0	b	0.2	d	0.0333333	c	1.13333	c	1.66667	c	0.333333	c	9.66667	b	321.333		298		325.333	abc	4621.93		5176.67	ab	4827.23
	Anthrac	4.76667	a	2.03333	b	11.7333	a	14.3333	b	3.73333	b	28.6667	b	16	a	6.33333	b	66.6667	a	287.167		302.333		289.333	bcd	4192.37		5163.9	ab	3971.13
Maverick	None	0	d	0.0666667	c	0.1	b	0.133333	d	0.0333333	c	0.233333	c	0.333333	c	0	c	1.66667	b	315.167		296.667		309.333	abcd	6000.23		6652.77	a	3101.67
	Anthrac	2.76667	c	1.36667	b	2.9	b	7.93333	c	3.46667	b	22.3333	b	8	b	1.33333	c	43.6667	a	291.667		283		289.5	bcd	4884.4		5711.67	ab	4129.43
Remington	None	0	d	0.0666667	c	0	b	0	d	0	c	0	c	0	c	0	c	3.66667	b	321.833		315.167		336.333	ab	5188.73		4585.57	b	4321.1
	Anthrac	0.2	d	0.4	c	1.2	b	0.2	d	0.166667	c	1	c	1.33333	c	0	c	9.33333	b	335.667		304.167		348.333	a	5432.23		4734.47	ab	5206.67
GTS-900	None	0	d	0.166667	c	0	b	0	d	0	c	0	c	0	c	0	c	0.666667	b	298		312.833		316.167	abcd	5076.67		6440.57	ab	4004.43
	Anthrac	0.233333	d	0.3	c	1.83333	b	0	d	0	c	1.33333	c	0.666667	c	0.666667	c	3.66667	b	308.333		303		323.5	abc	5083.53		5586.1	ab	4418.9
USPT-ANT-1	None	0	d	0	c	0	b	0	d	0	c	0	c	0	c	0	c	2	b	298.5		283.167		276.833	cd	5252.87		6381.13	ab	2866.67
	Anthrac	0	d	0	c	0	b	0	d	0	c	0	c	0.666667	c	0	c	2.66667	b	297.833		268		262.667	d	4388.1		6308.9	ab	2905.57
Letters following the value indicate the significance groupings from LSD test. The absence indicates no statistical difference was identified.

## Sheet: Supplementary Table 2
Supplementary Table 2. Field testing comparison of one or three fungicide applications.
	# Fungicide	Canopy Disease Severity (Mean % canopy infected)						Pod Disease Severity (Mean % pod infection)						Seed Health (# discolored seed / 200 seed)						Seed Weight (g/1000 seed)						Yield (kg/Ha)
Genotype	Applications	2017		2018		2019		2017		2018		2019		2017		2018		2019		2017		2018		2019		2017		2018		2019
Stampede	One	13.9		1.06667		6.96667		4.43333		2.23333		26.5	a	5		2.33333		46	ab	319.667		318.5		320.167	a	3700.17		6732.22		4092.22
	Three	14		1.8		3.33333		3.23333		1.7		7.96667	b	5		1.66667		12	de	335.333		323.333		351.667	ab	3616.17		6646.11		4181.11
Merlot	One	15.3333		1.01515		7.76667		3.4		2.45909		24.8333	a	4.33333		1.37879		66.3333	a	317.833		326.288		315	a	3141.39		7677.35		4677.78
	Three	15		0.175758		9.33333		4.83333		0.439394		4.43333	b	4		0.575758		23.6667	cd	316.833		309.174		352.167	ab	3257.17		6410.23		6250
Maverick	One	7.3		0.366667		5.1		2		0.866667		18.7333	a	8		1		42.6667	bc	318.833		283		304.167	abc	3579.11		6932.22		4066.11
	Three	5.03333		0.166667		1.63333		0.833333		0.266667		3	b	3.33333		1		8.66667	de	307.833		303.333		308.5	abc	3326.83		7300		3991.11
Remington	One	0		0.3		0		0.0333333		0		1.33333	b	0		0		3.66667	de	384.667		353		333.833	a	1955.94		6121.67		4830
	Three	0		0.1		0.166667		0.0666667		0.1		1	b	0.333333		0		1.66667	e	389.667		323.833		350.667	ab	2244.61		5014.44		4557.78
GTS-900	One	0		0.0424242		0.666667		0.0666667		-0.00454545		0.666667	b	0.666667		0.0606061		4.33333	de	345.167		308.856		303.333	abc	3399.89		5658.41		3722.22
	Three	0.0666667		0.0984848		0.2		0.0333333		0		0	b	0.333333		0		2.66667	de	349		323.652		349.667	a	3173.5		6347.88		6394.44
USPT-ANT-1	One	0		0		0		0		0		0	b	0		0		2.33333	de	320.5		269.333		253.833	c	3550.11		6023.89		2132.22
	Three	0		0		0		0		0		0	b	0.333333		0		3	de	323.333		287.833		276	bc	3990.28		6497.78		3657.22
Letters following the value indicate the significance groupings from LSD test. The absence indicates no statistical difference was identified.
